# Supplementary material for: The landscape of transposable elements in the finished genome of the fungal wheat pathogen Mycosphaerella graminicola
Source: BMC Genomics. 2014 Dec 17;15(1):1132. doi: 10.1186/1471-2164-15-1132 (PMC4522978; doi:10.1186/1471-2164-15-1132)
Supplement: Supplementary file 1 — Additional file 1: Table S1: Repetitive families identified in Mycosphaerella graminicola by RECON. A summary of the general features of repetitive families identified in the finished genome sequence of M. graminicola by RECON. These features include family number, family name, element copy number, base pair coverage, annotation, families that were merged together, LTR/IR length, TSD length, presence/absence of RIP and RIP index value. (XLSX 60 KB) [file 12864_2014_7076_MOESM1_ESM.xlsx]

## Sheet: Table S1 (2)
Table S1 – Repetitive families identified in Mycosphaerella graminicola identified by RepeatMasker using the RECON repeat database
A summary of the general features of repetitive families identified in the finished genome sequence of M. graminicola by RECON. These features include family number, family name, element copy number, base pair coverage, annotation, families that were merged together, LTR/IR length, TSD length, presence/absence of RIP and RIP index value.
Number	Family	Copy number	Length (bp)	Longest element (bp)	Repeat Class	Repeat Type	Associated with family	LTR/TIR; TSD length	Comment	Percent ID	Evidence of RIP Bias	Dominance** ca<->ta
1	100	43	179286	8279	LTR Retrotransposon	Ty1-Copia		240; 4		90-94	Yes	6.65774
2	165	126	523671	6387	LTR Retrotransposon	Ty1-Copia		171; 5		94-96	Yes	6.24581
3	484	36	35130	5657	LTR Retrotransposon	Ty1-Copia		110; 5			Yes	3.12338
4	503	81	159260	13064	LTR Retrotransposon	Ty1-Copia		-; -	Remnant; Telomeric		Yes	4.64865
5	940	42	50869	6203	LTR Retrotransposon	Ty1-Copia		110; 5			Yes	6.07692
6	1090	28	39821	5025	LTR Retrotransposon	Ty1-Copia		121; 5			Yes	6.49375
7	1138	12	9366	2421	LTR Retrotransposon	Ty1-Copia		-; -	Remnant		Yes	1.7069
8	1295	43	41659	4850	LTR Retrotransposon	Ty1-Copia		-; -	Remnant		Yes	1
9	15	137	362140	6635	LTR Retrotransposon	Ty3-Gypsy		174; 4		89-93	Yes	4.47851
10	115	125	173181	6041	LTR Retrotransposon	Ty3-Gypsy		275; 5		90-95	Yes	2.20946
11	263	91	306659	6863	LTR Retrotransposon	Ty3-Gypsy		329; 5		88-95	Yes	4.99372
12	491	92	206053	8665	LTR Retrotransposon	Ty3-Gypsy		255; 4			Yes	3.10248
13	495	124	406622	13288	LTR Retrotransposon	Ty3-Gypsy		274; 4		92-95	Yes	4.58366
	2393	84	13229	267	LTR Retrotransposon	Ty3-Gypsy	495	-		92-95	Yes
14	1008	84	151461	6578	LTR Retrotransposon	Ty3-Gypsy		378; 5			Yes	2.07814
15	1045	50	39399	3231	LTR Retrotransposon	Ty3-Gypsy		-; -	Remnant		Yes	1.36111
16	1744	24	32187	6409	LTR Retrotransposon	Ty3-Gypsy		-; -	Remnant		Yes	4.29577
17	2477	26	112526	13242	LTR Retrotransposon	Ty3-Gypsy		-; -	Remnant		Yes	2.65067
18	49	83	173442	6835	LTR Retrotransposon	Unclassified		159; 4		91-93	Yes	1.59875
19	242	140	372133	7077	LTR Retrotransposon	Unclassified		215; 5		89-95	Yes	4.92968
	2864	6*	252	46	LTR Retrotransposon	Unclassified	242	-			Yes
20	603	29	114521	8462	LTR Retrotransposon	Unclassified		300; 5			Yes	2.51177
21	633	62	25193	1106	LTR Retrotransposon	Unclassified		224; 5			Yes	3.33197
	1724	58	73878	5955	LTR Retrotransposon	Unclassified	633	-			Yes
	2809	12	6774	614	LTR Retrotransposon	Unclassified	633	-			Yes
22	609	15	53686	4788	Non LTR Retrotransposon	Tad1-like					Yes	23.7829
	608	11	3290	301	Non LTR Retrotransposon	Tad1-like	609				Yes
23	623	171	484699	4035	Non LTR Retrotransposon	Tad1-like				92-97	Yes	3.26383
	1143	117	153299	1495	Non LTR Retrotransposon	Tad1-like	623				Yes
	2831	50	2109	47	Non LTR Retrotransposon	Tad1-like	623				Yes
24	4	94	181173	3572	Non LTR Retrotransposon	Unclassified			Telomeric	85-99	Yes	3.31117
	494	54	157283	4601	Non LTR Retrotransposon	Unclassified	4				Yes
25	656	12	12915	2576	Non LTR Retrotransposon	Unclassified					Yes	1.15152
	662	14	20162	4092	Non LTR Retrotransposon	Unclassified	656				Yes
26	50	52	25080	2841	DNA Transposon	CACTA En/Spm		-			Yes	2.33333
27	648	57	53829	3573	DNA Transposon	CACTA En/Spm		-			Yes	1.97368
28	492	74	47360	2937	DNA Transposon	hAT		-			Yes	1.82836
29	591	51	22986	4073	DNA Transposon	hAT		-			Yes	9.89873
30	277	64	58977	4237	DNA Transposon	Tc1-Mariner		-			Yes	1.61864
31	373	37	44941	2216	DNA Transposon	Tc5/Pogo		-			Yes	2.5283
32	351	21	15476	2746	DNA Transposon	Unclassified		-			Yes	2.375
33	549	18	8774	1700	DNA Transposon	Unclassified		-	DDE superfamily endonuclease		Yes	7.28571
34	641	10	6842	1810	DNA Transposon	Unclassified		-	DDE superfamily endonuclease		Yes	1.44944
35	742	15	16718	2935	DNA Transposon	Unclassified		-	DDE superfamily endonuclease		Yes	1.4386
36	1001	52	50950	3428	DNA Transposon	Unclassified		-			Yes	10.5385
37	1785	21	23351	3612	DNA Transposon	Unclassified		-			Yes	5.78676
38	1786	37	27088	3977	DNA Transposon	Unclassified		-			Yes	18.2857
39	2211	31	28017	2184	DNA Transposon	Unclassified		-	DDE superfamily endonuclease		Yes	18.0667
40	2824	95	51511	1619	DNA Transposon	Unclassified		-			Yes	4.38462
41	20	21	2266	208	MITE	MITE		12; -			No	0.140351
42	47	29	5559	356	MITE	MITE		44; 8-9			Yes	2.8125
43	55	147	21643	239	MITE	MITE		26; 2		83-91	No	0.267813
44	84	119	12344	135	MITE	MITE		19; 2			No	0.38024
45	99	20	9792	578	MITE	MITE		-	Internal 86bp TIR flanked by direct repeat		Yes	3.13793
46	112	104	15983	265	MITE	MITE		26; 2			No	0.297539
47	222	30	4571	221	MITE	MITE		26; 2			No	0.56962
48	246	42	4127	166	MITE	MITE		30; 2			No	0.277778
49	290	37	5985	226	MITE	MITE		26; 2			No	0.361446
50	298	41	4293	173	MITE	MITE		30; 2			No	0.52381
51	375	18	1147	74	MITE	MITE		19; 6			No	0.105263
52	819	35	8721	511	MITE	MITE		41; 5			Yes	5.48485
53	2546	23	2295	136	MITE	MITE		30; 2			No	0.630952
54	98	41	195511	10181	Helitron	Helitron				92-95	Yes	4.96195
	418	26	64530	3577	Helitron	Helitron	98			92-94	Yes
	2847	16	469	34	Helitron	Helitron	98				Yes
55	637	17	15054	2691	Helitron	Helitron					Yes	1.2439
56	765	31	112086	10970	Helitron	Helitron					Yes	3.42249
	1967	6*	3311	656	Helitron	Helitron	765				Yes
57	116	25	24779	4883	Unclassified	Unclassified					Yes	5.19205
58	141	77	7489	120	Unclassified	Unclassified					No	0.253521
59	142	59	5945	128	Unclassified	Unclassified					No	0.302521
60	146	38	28694	3668	Unclassified	Unclassified					Yes	1.26923
61	162	36	3716	131	Unclassified	Unclassified					Yes	0.62963
62	208	37	4729	266	Unclassified	Unclassified					Yes	0.663866
63	311	27	2742	125	Unclassified	Unclassified					No	0.493151
64	318	20	24698	2719	Unclassified	Unclassified					Yes	7.51351
65	329	120	185809	5501	Unclassified	Unclassified					Yes	1.97531
66	421	15	2488	395	Unclassified	Unclassified					Yes	3.41667
67	436	22	3822	267	Unclassified	Unclassified					Yes	1.2549
68	437	49	5587	267	Unclassified	Unclassified	436				Yes	3.51724
69	522	69	7915	179	Unclassified	Unclassified			maybe Telomeric		No	0.22
70	535	51	6536	184	Unclassified	Unclassified					No	0.328704
71	858	15	1347	102	Unclassified	Unclassified			Telomeric		No	0
72	886	29	15999	907	Unclassified	Unclassified					Yes	1.56338
73	919	149	78819	930	Unclassified	Unclassified					Yes	1.08319
74	921	13	10220	1972	Unclassified	Unclassified					Yes	6.93056
75	997	14	19540	3862	Unclassified	Unclassified					No	0.5
76	1058	21	5127	798	Unclassified	Unclassified					Yes	1.95181
77	1064	48	16928	1167	Unclassified	Unclassified					Yes	1.30435
78	1141	272	137723	930	Unclassified	Unclassified					Yes	1.17007
79	1195	60	10174	801	Unclassified	Unclassified					No	0.430894
80	1258	20	18076	3777	Unclassified	Unclassified					Yes	3.54667
81	1261	27	1537	60	Unclassified	Unclassified			Tandem repeat; All copies on dispensable chromosome14		Yes	4.4
82	1445	27	4589	409	Unclassified	Unclassified			One copy on core chromosome 4, the rest on dispensable chromosomes 15,16,17		Yes	0.739726
83	1462	41	5122	321	Unclassified	Unclassified					No	0.415094
84	1466	18	3431	585	Unclassified	Unclassified					Yes	0.763158
85	1496	33	6201	717	Unclassified	Unclassified			All copies on dispensable chromosomes 16,17		No	0.397849
86	1547	16	1043	73	Unclassified	Unclassified			Tandem repeat; One copy on core chromosome 8, the rest on dispensable chromosome 15		No	0.769231
87	1622	27	12217	2187	Unclassified	Unclassified					Yes	1.02941
88	1752	53	86659	5348	Unclassified	Unclassified					Yes	6.57222
89	1769	37	8525	648	Unclassified	Unclassified			Telomeric		No	0.322581
90	2212	54	6471	169	Unclassified	Unclassified					No	0.280702
91	2285	12	7431	2001	Unclassified	Unclassified					Yes	4.26667
92	2491	7*	4870	972	Unclassified	Unclassified					Yes	6.8
93	1	67	203822	12588	Unclassified	Unclassified			Other(gene); Telomeric	89-97	Yes	3.99615
Total		5319	6629735
Multiple rows with the same number indicate families that were merged.
* RM using RECON as a repeat database identified fewer copies for the same family where RECON independently found more, most likely due to different repeat identification criteria in the two programs.
** In a given alignment, RIP dominance is the ratio of a particular CpN↔TpN to the sum of the three other CpN↔TpN mutations.
