# Supplementary material for: The landscape of transposable elements in the finished genome of the fungal wheat pathogen Mycosphaerella graminicola
Source: BMC Genomics. 2014 Dec 17;15(1):1132. doi: 10.1186/1471-2164-15-1132 (PMC4522978; doi:10.1186/1471-2164-15-1132)
Supplement: Supplementary file 2 — Additional file 2: Table S2: Repetitive families with fewer than 10 repeat elements per family identified in the Mycosphaerella graminicola genome. Repeat classification for 125 repetitive families, which had fewer than 10 elements per family in the M. graminicola genome. (XLSX 64 KB) [file 12864_2014_7076_MOESM2_ESM.xlsx]

## Sheet: TableS2
Table S3 – Repetitive families with fewer than 10 repeat elements per family identified in the Mycosphaerella graminicola genome
Repeat classification for 125 repetitive families, which had fewer than 10 elements per family in the M. graminicola genome.
Family	Element	Strand	Chr	Start	End	Length	Repeat class	Repeat type
9	23	+	1	83609	85699	2091	DNA Transposon	Tc1-Mariner
14	34	+	1	95218	101934	6717	LTR Retrotransposon	Ty3-Gypsy
40	65	+	1	334998	335224	227	DNA Transposon	Crypton
188	276	+	1	1841726	1843750	2025	DNA Transposon	MuDR_A_B
199	288	+	1	1990369	1990461	93	DNA Transposon	DDE_1
270	382	+	1	2775634	2775781	148	LTR Retrotransposon	Ty3-Gypsy
271	383	+	1	2776000	2776092	93	LTR Retrotransposon	Ty3-Gypsy
269	392	-	1	2781755	2782197	443	LTR Retrotransposon	Ty3-Gypsy
288	425	+	1	3107282	3108768	1487	DNA Transposon	Tc1-Mariner
332	492	+	1	3592658	3594515	1858	DNA Transposon	DDE_1
395	594	+	1	4242756	4243075	320	LTR Retrotransposon	Ty1-Copia
396	595	+	1	4243365	4244492	1128	LTR Retrotransposon	Ty1-Copia
415	620	+	1	4449309	4451283	1975	DNA Transposon	Tc1-Mariner
2139	4585	+	2	808926	811142	2217	DNA Transposon	mariner_ant1
877	4596	+	2	841818	845041	3224	DNA Transposon	piggybac
2177	4726	+	2	1500309	1502132	1824	LTR Retrotransposon	Ty3-Gypsy
2178	4727	+	2	1502115	1503139	1025	LTR Retrotransposon	Ty3-Gypsy
2009	4736	-	2	1508781	1510124	1344	DNA Transposon	hAT
2236	4985	+	2	3218694	3221378	2685	DNA Transposon	hAT
413	5084	+	2	3633778	3635987	2210	DNA Transposon	DDE_1
1062	9865	+	2	3811522	3821426	9905	DNA Transposon	hAT
1467	5678	-	3	18684	20900	2217	DNA Transposon	DDE_1
219	5785	+	3	658124	659374	1251	DNA Transposon	DDE_1
2168	5798	+	3	709738	710145	408	DNA Transposon	Tc1-Mariner
2398	5863	+	3	1010061	1010545	485	DNA Transposon	Tc1-Mariner
1255	11430	-	3	1851498	1853426	1929	DNA Transposon	Crypton
2065	6243	-	4	44057	45395	1339	DNA Transposon	Tc1-Mariner
2474	6319	+	4	245104	245884	781	DNA Transposon	Tc1-Mariner
414	6400	-	4	539902	541985	2084	DNA Transposon	Tc1-Mariner
2489	6423	+	4	679331	680596	1266	DNA Transposon	DDE_1
493	6494	-	4	1000977	1003905	2929	DNA Transposon	hAT
355	6528	+	4	1222751	1224551	1801	DNA Transposon	DDE_1
2504	6597	+	4	1555760	1558076	2317	LTR Retrotransposon	Ty3-Gypsy
2518	6675	+	4	2010392	2017304	6913	LTR Retrotransposon	Ty1-Copia
2525	6710	+	4	2304838	2305803	966	LTR Retrotransposon	Ty1-Copia
2527	6714	+	4	2311928	2312910	983	LTR Retrotransposon	Ty1-Copia
2540	6846	+	5	31160	31626	467	LTR Retrotransposon	Ty3-Gypsy
865	6859	+	5	59463	62140	2678	Non LTR Retrotransposon	LINE
2565	7032	+	5	949347	950002	656	LTR Retrotransposon	Ty3-Gypsy
2312	7035	-	5	950674	951913	1240	LTR Retrotransposon	Ty3-Gypsy
2566	7186	+	5	1792515	1793241	727	LTR Retrotransposon	Ty3-Gypsy
1722	11120	-	5	1793292	1793946	655	LTR Retrotransposon	Ty3-Gypsy
1983	7204	-	5	1801949	1802253	305	LTR Retrotransposon	Ty3-Gypsy
2585	7207	+	5	1803015	1803163	149	LTR Retrotransposon	Ty3-Gypsy
1061	11388	-	5	2006880	2010469	3590	DNA Transposon	hAT
2596	7303	+	5	2346012	2346743	732	DNA Transposon	MuDR_A_B
2524	7508	+	6	186601	189757	3157	LTR Retrotransposon	Ty1-Copia
2526	7516	+	6	210171	211463	1293	LTR Retrotransposon	Ty1-Copia
1270	7585	+	6	573772	578119	4348	DNA Transposon	mariner_ant1
2517	7589	-	6	598716	602581	3866	LTR Retrotransposon	Ty1-Copia
369	7606	-	6	626887	631538	4652	LTR Retrotransposon	Ty3-Gypsy
2425	7958	-	6	2171449	2178598	7150	DNA Transposon	helitronORF
1059	7962	+	6	2179858	2182526	2669	DNA Transposon	hAT
1427	7965	+	6	2187808	2190722	2915	DNA Transposon	hAT
1289	8137	+	7	129768	132653	2886	Non LTR Retrotransposon	LINE
1157	8147	+	7	151361	153639	2279	LTR Retrotransposon	Ty1-Copia
1396	11358	+	7	153666	156727	3062	LTR Retrotransposon	Ty1-Copia
1287	8157	-	7	180655	181717	1063	Non LTR Retrotransposon	LINE
1286	8158	-	7	181705	182667	963	Non LTR Retrotransposon	LINE
1984	8245	+	7	778302	779492	1191	LTR Retrotransposon	Ty3-Gypsy
1985	8246	+	7	779841	780568	728	LTR Retrotransposon	Ty3-Gypsy
755	8401	+	7	1534908	1537369	2462	DNA Transposon	hAT
2287	8441	+	7	1722552	1725203	2652	DNA Transposon	MuDR_A_B
2683	8793	-	8	587565	590378	2814	LTR Retrotransposon	Ty3-Gypsy
2179	8807	-	8	609471	611173	1703	LTR Retrotransposon	Ty3-Gypsy
2628	8930	-	8	1777627	1778334	708	DNA Transposon	hAT
2746	9005	-	8	2096640	2097753	1114	DNA Transposon	mariner_ant1
2778	9006	+	8	2099615	2100122	508	DNA Transposon	Tc1-Mariner
2743	9174	+	9	78021	79825	1805	LTR Retrotransposon	Ty1-Copia
2761	9180	-	9	85228	92127	6900	DNA Transposon	helitronORF
716	9261	+	9	390330	391808	1479	LTR Retrotransposon	Ty3-Gypsy
977	9280	-	9	424060	427559	3500	LTR Retrotransposon	Ty1-Copia
2806	9359	+	9	998306	998536	231	LTR Retrotransposon	Ty3-Gypsy
2719	9453	-	9	1450717	1456949	6233	Non LTR Retrotransposon	LINE
2479	11298	+	9	1850181	1854573	4393	LTR Retrotransposon	Ty3-Gypsy
611	1024	+	10	1556261	1556912	652	DNA Transposon	helitronORF
663	1128	+	11	156292	157163	872	Non LTR Retrotransposon	LINE
719	1219	+	11	771865	773801	1937	LTR Retrotransposon	Ty3-Gypsy
788	1338	+	11	1136869	1137487	619	LTR Retrotransposon	Ty3-Gypsy
789	1339	+	11	1137756	1138237	482	LTR Retrotransposon	Ty3-Gypsy
791	1341	+	11	1138931	1139722	792	LTR Retrotransposon	Ty3-Gypsy
792	1342	+	11	1139769	1140369	601	LTR Retrotransposon	Ty3-Gypsy
800	1358	+	11	1148778	1149001	224	DNA Transposon	Tc1-Mariner
879	1522	+	12	91023	91123	101	LTR Retrotransposon	Ty3-Gypsy
880	1523	+	12	91194	91294	101	LTR Retrotransposon	Ty3-Gypsy
894	1554	+	12	190846	193700	2855	DNA Transposon	MuDR_A_B
947	1672	+	12	689649	691212	1564	DNA Transposon	Tc1-Mariner
1070	1884	+	13	88164	88382	219	LTR Retrotransposon	Ty3-Gypsy
1072	1886	+	13	88901	89219	319	LTR Retrotransposon	Ty3-Gypsy
600	2003	-	13	778694	780439	1746	DNA Transposon	hAT
499	2074	-	13	1121163	1124361	3199	DNA Transposon	MuDR_A_B
1234	2241	+	14	175612	175727	116	LTR Retrotransposon	Ty3-Gypsy
1235	2242	+	14	175727	175988	262	LTR Retrotransposon	Ty3-Gypsy
1271	2330	+	14	311958	314378	2421	DNA Transposon	mariner_ant1
1274	2339	+	14	407758	409535	1778	DNA Transposon	DDE_1
1288	2370	+	14	480606	480969	364	Non LTR Retrotransposon	LINE
1296	2385	+	14	510971	520401	9431	LTR Retrotransposon	Ty1-Copia
1340	2470	+	14	692796	694165	1370	DNA Transposon	mariner_ant1
1383	2554	+	15	78318	78703	386	LTR Retrotransposon	Ty1-Copia
1406	2601	+	15	163734	165261	1528	DNA Transposon	mariner_ant1
1060	2696	-	15	323871	325228	1358	DNA Transposon	hAT
592	2924	-	16	66919	70150	3232	DNA Transposon	hAT
1164	3024	+	16	176086	179316	3231	LTR Retrotransposon	Ty1-Copia
1721	3259	+	16	415365	416561	1197	LTR Retrotransposon	Ty3-Gypsy
1764	3382	+	16	570534	571735	1202	LTR Retrotransposon	Ty1-Copia
2897	11380	+	16	584151	586265	2115	LTR Retrotransposon	Ty1-Copia
1840	3572	+	17	332988	333387	400	DNA Transposon	MuDR_A_B
1765	3819	+	18	81506	82837	1332	LTR Retrotransposon	Ty1-Copia
2912	11479	-	18	167417	168213	797	LTR Retrotransposon	Ty1-Copia
1862	3862	-	18	168285	169318	1034	LTR Retrotransposon	Ty1-Copia
1148	3899	-	18	269815	272725	2911	DNA Transposon	hAT
881	3908	-	18	290847	290967	121	LTR Retrotransposon	Ty3-Gypsy
486	3911	-	18	291383	292149	767	LTR Retrotransposon	Ty3-Gypsy
1981	3963	+	18	381057	381247	191	LTR Retrotransposon	Ty3-Gypsy
1982	3972	+	18	396085	396357	273	LTR Retrotransposon	Ty3-Gypsy
2008	4008	+	18	424255	424854	600	DNA Transposon	hAT
2010	4015	+	18	440469	440813	345	DNA Transposon	hAT
2019	4042	+	18	467797	468546	750	DNA Transposon	mariner_ant1
2020	4044	+	18	469331	470372	1042	DNA Transposon	mariner_ant1
1269	4054	+	18	495854	500481	4628	DNA Transposon	mariner_ant1
1168	4209	-	19	223738	225584	1847	LTR Retrotransposon	Ty1-Copia
1167	4210	-	19	225690	226666	977	LTR Retrotransposon	Ty1-Copia
2055	4211	+	19	226715	227241	527	LTR Retrotransposon	Ty1-Copia
1986	4342	-	19	450683	451503	821	LTR Retrotransposon	Ty3-Gypsy
1071	4345	-	19	452167	453460	1294	LTR Retrotransposon	Ty3-Gypsy
Identified by BLAST search
18	1	+	18	163929	169988	6060	LTR Retrotransposon	Ty1-Copia
