# Supplementary material for: The landscape of transposable elements in the finished genome of the fungal wheat pathogen Mycosphaerella graminicola
Source: BMC Genomics. 2014 Dec 17;15(1):1132. doi: 10.1186/1471-2164-15-1132 (PMC4522978; doi:10.1186/1471-2164-15-1132)
Supplement: Supplementary file 3 — Additional file 3: Table S3: Runs test for randomness of repetitive sequences across the Mycosphaerella graminicola chromosomes. This table lists the consecutive runs of 0 s (repetitive content in a non-overlapping 50-kb bin less than the chromosomal average) and 1 s (repetitive content of the 50-kb bin is above the chromosomal average). (XLSX 65 KB) [file 12864_2014_7076_MOESM3_ESM.xlsx]

## Sheet: summary-50kb
Table S2 – Runs test for randomness of repetitive sequence across the Mycosphaerella graminicola chromosomes
Chr	n	n1	n2	r
1	122	35	87	55	1	1	0	1	0	0	0	0	1	1	0	0	0	0	1	0	0	0	1	0	0	0	0	1	1	0	0	0	1	0	0	0	0	0	0	0	0	0	0	0	0	0	1	0	0
2	78	26	52	36	1	0	1	1	0	1	0	1	0	1	0	0	1	0	0	0	1	0	0	1	0	1	0	1	0	1	0	0	0	0	0	0	0	1	0	0	0	1	1	1	0	0	0	0	0
3	70	23	47	31	1	0	1	0	0	0	1	1	1	1	0	1	1	0	0	1	1	0	0	1	1	1	0	1	0	0	0	1	0	1	0	1	0	0	0	0	0	0	0	0	1	0	0	0	0
4	58	17	41	21	1	0	1	1	1	1	0	0	0	0	0	0	0	1	0	0	0	0	1	1	0	0	1	1	0	0	0	0	0	0	1	1	0	0	0	0	0	0	0	1	0	0	0	0	0
5	58	24	34	29	1	1	0	1	1	0	1	0	0	0	1	1	0	0	0	0	0	0	1	1	0	1	0	1	0	0	0	0	1	0	0	0	0	0	1	1	1	0	0	0	1	1	0	1	1
6	54	22	32	22†	1	1	0	1	1	0	0	0	1	1	0	0	0	1	0	1	1	0	0	0	1	0	0	0	0	0	0	0	0	0	0	1	1	0	1	1	0	0	0	0	1	1	1	1	1
7	54	18	36	19	1	1	1	1	0	0	0	0	0	0	0	1	0	0	0	1	1	0	1	0	0	1	0	0	0	1	0	0	0	0	0	0	0	0	0	0	1	0	0	0	0	0	0	0	1
8	49	18	31	15†	1	1	1	0	0	1	0	0	1	0	0	1	1	1	0	0	0	0	0	0	0	0	0	0	0	0	0	0	0	0	0	0	1	0	0	1	1	0	0	0	1	0	0	1	1
9	43	17	26	19	1	1	1	0	1	0	0	0	1	0	0	1	1	0	0	0	0	0	0	1	0	1	0	0	0	0	0	1	1	0	0	0	0	0	1	0	1	1	1	1	0	0	1
10	34	12	22	11†	1	1	0	0	0	0	0	0	0	1	0	0	0	0	0	0	0	1	0	0	0	0	1	0	0	1	1	1	1	0	0	1	1	1
11	33	10	23	13	1	0	1	1	0	0	0	1	0	0	0	0	0	0	0	0	0	1	0	0	0	1	1	0	0	0	1	0	0	0	0	1	1
12	30	13	17	13	1	1	1	0	0	0	0	0	1	1	1	0	1	1	0	1	0	0	1	0	0	0	0	1	0	0	0	0	1	1
13	24	9	15	7	1	1	0	0	0	1	1	0	0	0	0	0	0	0	0	0	0	0	1	0	1	1	1	1
14	16	6	10	10	1	0	0	0	1	0	0	0	1	0	1	1	0	0	1	0
15	13	6	7	7	1	1	0	1	0	0	0	0	1	0	0	1	1
16	13	5	8	6	1	1	0	0	0	0	0	0	1	0	1	1	0
17	12	4	8	5†	1	1	0	0	0	0	0	0	1	0	0	1
18	12	4	8	7†	0	0	0	0	0	1	0	1	0	1	1	0
19	11	6	5	5†	1	0	1	0	0	0	0	1	1	1	1
20	10	6	4	4	0	0	0	1	1	1	1	0	1	1
21	9	4	5	6	1	0	1	1	0	0	0	1	0
Columns: Chr, chromosome; n, the total number of observations; n1, count of occurences of 1's; n2, count of occurences of 0's; r, number of consecutive occurences or runs of 1's and 0's
†P < 0.05
[truncated: 77 more columns]
